# Supplementary material for: Chalcone-1-Deoxynojirimycin Heterozygote Reduced the Blood Glucose Concentration and Alleviated the Adverse Symptoms and Intestinal Flora Disorder of Diabetes Mellitus Rats
Source: Molecules. 2022 Nov 4;27(21):7583. doi: 10.3390/molecules27217583 (PMC9658082; doi:10.3390/molecules27217583)
Supplement: Supplementary file 1 [file molecules-27-07583-s001.zip]

Archive with 1 entries (1 files):
- molecules-1994501-supplementary.pdf
